# Supplementary material for: Torulaspora lindneri sp. nov., a novel ascomycetous yeast species isolated from China and Thailand
Source: Int J Syst Evol Microbiol. 2025 May 16;75(5):006789. doi: 10.1099/ijsem.0.006789 (PMC12084544; doi:10.1099/ijsem.0.006789)
Supplement: Uncited Table S1. [file ijsem-75-06789-s001.xlsx]

## Sheet: Sheet1
2023年11月30日	英文名	中文名	第1天	第2天	第3天	第4天	第5天	第6天	第7天	第8天	第9天	第10天	第11天	第12天	第13天	第14天(12月14日)	第21天（12月21日）	第28天（12月28日）	第35天（2024年1月4日）	总结
C1	D-Glucose	葡萄糖														+	++	+++		D
C2	D-Galactose	半乳糖														—	—	+		W
C3	L-Sorbose	山梨糖														—	—	—		—
C4	Sucrose	蔗糖														—	—	—		—
C5	Maltose	麦芽糖														—	+	+		W
C6	Cellobiose	纤维二糖														—	—	—		—
C7	Trehalose	海藻糖														—	—	—		—
C8	Lactose	乳糖														—	—	—		—
C9	Melibiose	蜜二糖														+	+	+		W
C10	Raffinose	棉子糖														—	—	—		—
C11	Melezitose	松三糖														—	—	—		—
C12	Inulin	菊粉														+	+	+		W
C13	Starch Soluble	可溶性淀粉														—	+	+		W
C14	D-Xylose	D-木糖														+	+	+		W
C15	L-Arabinose	L-阿拉伯糖/L-树胶醛糖														—	—	—		—
C16	D-Arabinose	D-阿拉伯糖														—	—	—		—
C17	D-Ribose	D-核糖														—	—	—		—
C18	L-Rhamnose	D-鼠李糖														—	—	—		—
C19	D-Glucosamine	D-葡萄糖胺														—	—	+		W
C20	Methanol	甲醇														—	—	—		—
C21	Ethanol	乙醇														+	++	++		D
C22	Glycerol	丙三醇														+	+	+		W
C23	Erythritol	赤藓醇														—	—	—		—
C24	Ribitol	核糖醇/侧金盏花醇														—	—	—		—
C25	Galactitol	半乳糖醇														—	—	—		—
C26	D-Mannitol	D-甘露醇														—	+	+		W
C27	D-Glucitol/D-sorbitol	D-山梨醇														—	—	+		W
C28	α-Methyl-D-Glucoside	α-甲基-D-葡萄糖苷														—	—	—		—
C29	Salicin	水杨苷														—	—	—		—
C30	D-Glucuronic acid	D-葡糖醛酸														—	—	—		—
C31	DL-Lactic acid	DL-乳酸														—	+	+		W
C32	Succinic acid	琥珀酸/丁二酸														+	+	++		S
C33	Sodium citrate dihydrate	柠檬酸三钠二水														—	—	+		W
C34	Inositol	纤维醇/肌醇														—	—	—		—
C35	Hexadecane	十六烷														—	—	—		—
C36	N-Acetyl-D-lucosamine	N-乙酰氨基葡萄糖														+	++	+++		D
C37	Xylitol	木糖醇														—	—	—		—
D1	D-Glucose	葡萄糖	0	0	0	0	0	0	0		0		0		0					—
D2	D-Galactose	半乳糖	0	0	0	0	0	0	0		0		0		0					—
D3	Sucrose	蔗糖	0	0	0	0	0	0	0		0		0		0					—
D4	Maltose	麦芽糖	0	0	0	0	0	0	0		0		0		0					—
D5	Lactose	乳糖	0	0	0	0	0	0	0		0		0		0					—
D6	Raffinose	棉子糖（加倍）	0	0	0	0	0	0	0		0		0		0					—
D7	Trehalose	海藻糖	0	0	0	0	0	0	0		0		0		0					—
N1	Potassium nitrate	硝酸钾							接入								—	+	+	W
N2	Sodium nitrite	亚硝酸钠															—	—	—	—
N3	Ethylamine hydrochloride	乙胺盐酸盐															+	++	++	D
N4	Cadaverine dihydrochloride	尸胺盐酸盐															+	++	++	D
N5	L-lysine	L-赖氨酸															+	++	++	D
N6	Ammonium sulfate	硫酸铵（阳性对照）															+	++	++	D
Vit-free（外）																+	+	+		W
Vit-free（内）																+	+	+		W
10%NaCl																—	—	—		—
50%葡萄糖			—																	—
60%葡萄糖			—																	—
尿素酶			—																	—
DBB			—																	—
淀粉类物质生成			—																	—
30℃			+++																	+
37℃			++																	+
40℃			—																	—
YM平板形态			白色，圆形，面包状，边缘细锯齿状，中间凸起，表面粗糙，无光泽
YM液体形态			绒毛状菌丝悬浮于试管
YM显微形态
无性生殖
有性生殖																				有
假菌丝																				有真菌丝

## Sheet: Table S1
			CGMCC 2.7783	KKU-PM21	Torulaspora jiuxiensis	Torulaspora maleeae	Torulaspora nypae
Sugars	D-Glucose	葡萄糖	W	+	+	+	+
fermentatin	D-Galactose	半乳糖	—	—	+	V	—
	Sucrose	蔗糖	+	+	+	+	+
	Maltose	麦芽糖	+	+	—	+	—
	Lactose	乳糖	—	—	—	W/—	+
	Raffinose	棉子糖	—	—	+	W/+	—
	Trehalose	海藻糖	—	—	—	—	N
Carbon	D-Glucose	葡萄糖	+	+	+	+	+
compounds	D-Galactose	半乳糖	—	—	+	V	—
assimilation	L-Sorbose	山梨糖	—	—	—	—	—
	Sucrose	蔗糖	S	+	+	+	+
	Maltose	麦芽糖	S	+	—	+	—
	Cellobiose	纤维二糖	—	—	—	—	—
	Trehalose	海藻糖	W	W	+	V	+
	Lactose	乳糖	—	—	—	—	—
	Melibiose	蜜二糖	—	—	+	V	—
	Raffinose	棉子糖	—	+	+	+	+
	Melezitose	松三糖	S	D	—	+	—
	Inulin	菊粉	+	D	+	D/—	S
	Starch Soluble	可溶性淀粉	—	—	N	W/—	—
	D-Xylose	D-木糖	—	—	+	—	W
	L-Arabinose	L-阿拉伯糖/L-树胶醛糖	—	—	—	—	—
	D-Arabinose	D-阿拉伯糖	—	—	—	—	—
	D-Ribose	D-核糖	—	—	—	—	—
	L-Rhamnose	D-鼠李糖	—	—	—	—	—
	D-Glucosamine	D-葡萄糖胺	—	—	—	—	—
	Methanol	甲醇	—	—	—	—	—
	Ethanol	乙醇	—	W	+	V	S
	Glycerol	丙三醇	—	—	+	V	S
	Erythritol	赤藓醇	—	—	—	—	—
	Ribitol	核糖醇/侧金盏花醇	—	—	+	—	—
	Galactitol	半乳糖醇	—	—	+	—	—
	D-Mannitol	D-甘露醇	—	W	+	V	+
	D-Glucitol	D-山梨醇	—	—	+	V	+
	α-Methyl-D-Glucoside	α-甲基-D-葡萄糖苷	S	W	—	+	—
	Salicin	水杨苷	—	—	—	—	—
	D-Glucuronic acid	D-葡糖醛酸	—	—	W	W/—	S
	DL-Lactic acid	DL-乳酸	—	—	+	V	D
	Succinic acid	琥珀酸/丁二酸	—	—	+	—	—
	Sodium citrate dihydrate	柠檬酸三钠二水	—	—	+	—	—
	Inositol	纤维醇/肌醇	—	—	—	—	—
	Hexadecane	十六烷	—	—	N	—	—
	N-Acetyl-D-lucosamine	N-乙酰氨基葡萄糖	—	—	N	—	—
	Xylitol	木糖醇	—	—	+	S/—	+
Nitrogen	Potassium nitrate	硝酸钾	—	—	—	—	—
compounds	Sodium nitrite	亚硝酸钠	—	—	—	N	—
assimilation	Ethylamine hydrochloride	乙胺盐酸盐	—	—	—	—	—
	Cadaverine dihydrochloride	尸胺盐酸盐	W	—	—	—	—
	L-lysine	L-赖氨酸	W	+	W	V	+
	Ammonium sulfate	硫酸铵（阳性对照）	+	+	+	+	+
Other tests	Vitamin-free		+	+	N	+	+
	10%NaCl		W	W	+	+	W
	50% glucose		+	+	N	N	+
	60% glucose		+	+	N	N	—
	Urease activity		—	—	—	—	—
	Diazonium Blue B		—	—	—	—	—
	Starch formation		—	—	—	—	—
Temperature	30 ℃		+	+	+	+	+
tolerance	37 ℃		W	W	+	V	—
	40 ℃		—	—	—	N	—
Note: +, positive; −, negative; D, delayed positive; S, slow positive; W, weakly positive, V, various; N, no data.
